# Supplementary material for: IL-2 and Anti-TGF-β Promote NK Cell Reconstitution and Anti-tumor Effects after Syngeneic Hematopoietic Stem Cell Transplantation
Source: Cancers (Basel). 2020 Oct 29;12(11):3189. doi: 10.3390/cancers12113189 (PMC7692743; doi:10.3390/cancers12113189)
Supplement: Supplementary file 1 [file cancers-12-03189-s001.zip]

Archive with 1 entries (1 files):
- cancers-964045-supplementary.docx
